# Supplementary material for: A scoping review of the reasons for and approaches to non-uptake of pertussis and influenza vaccinations in pregnant women in the United Kingdom and Ireland
Source: BMC Pregnancy Childbirth. 2023 Dec 12;23:857. doi: 10.1186/s12884-023-06171-7 (PMC10717507; doi:10.1186/s12884-023-06171-7)
Supplement: Supplementary file 1 — Additional file 1. Is an abbreviated scoping review data chart in Excel format with broad themes of records and quantitative analysis of the scoping review. [file 12884_2023_6171_MOESM1_ESM.xlsx]

## Sheet: Record details with broad theme
Citation details (author/s, date, title, journal, volume, issue, pages) https://guides.lib.monash.edu/ld.php?content_id=48260115	Article Type	Country	Aims	Purpose	Context / Study population	Participants (details eg age/sex and number)	Methodology	Study design	Reasons for non uptake	Approaches to non uptake / key findings	Eligible for inclusion in final scoping review	Specific to influenza vaccination	Specific to pertussis vaccination	Specific to both influenza and pertussis vaccination	Gaps in research	HCP factors	Organisation initiatives and awareness campaigns	Ethnicity, SES, info interpretation	Acceptance and accessibility of vaccines	Pregnancy related factors
Ishola D, Permalloo R, Cordery R, Anderson S. Midwives' influenza vaccine uptake and their views on vaccination of pregnant women. Journal of public health 2013 01; Volume number 35, (No. 4): page numbers 570 - 577	Study	London, UK	To assess views of midwives on seasonal influenza vaccination of pregnant women and their own role in implenting the policy. Also secondary objective to explore factors influencing the uptake of seasonal influenza vaccine among midwives in London 2010/11.		London midwives including usual work location of community, hospital and GP	London midwives (n=266) following convenience sampling approach through 27 heads of London MW units. No response rate calculable. 64% had >10 years experience therefore may be over-represented.	Convenience sampling approach through 27 heads of London MW units	Survey	Doesn't specifically focus on pregnant womens reasons for non uptake. Rather objective of this study is MIDWIVES non uptake of flu vaccine.	This study satisfies the approaches to non uptake more. They survey London MW on their views on introduction of influenza vaccination rec to pregnant women and on their own uptake and reasons for non-uptake. They report 69% of MW agreed with policy of vacc with flu. 58% would accept flu vaccine if pregnant themselves. 76% felt MW should routinely advise pregnant women on vaccination. 81% felt GP …	Yes	Yes	No	No	How can MW be better supported to be proactive with encouragement of influenza vaccination. Growing shift to community based service reflects need for views and practices of midwives to be better understood so that they can perform their roles better. Further representation of midwives views and attitudes	Yes	Yes	No	Yes	No
Barrett, T., McEntee, E., O'Shea, A., Cleary, B., Drew, R., Collins, C., O'Reilly, F., O'Shea, A. Influenza vaccination during pregnancy: prevalence and barriers to uptake? European Journal of General Practice. 2017 05. Volume number 23, (No.1): page number 148	Abstract	Dublin, Ireland	The study aims to address ambiguity about where responsibility for vaccination lies.	To determine prevalence of and barriers to uptake of influenza vaccine in pregnancy.	Women post-delivery in a maternity hospital in Dublin Ireland.	Women post-delivery (48h) in a maternity hospital in Dublin Ireland n = 150 In depth interviews of a small group of women 6/52 PP n = 12 Online survey aimed at GPs, hospital doctors and pharmacists n = 1181	Women post-delivery in a maternity hospital in Dublin Ireland = unclear re methodology Small group of women 6/52 PP = in depth interviews GPs, hospital doctors and pharmacists = online survey	Survey	In depth interviews of a small group of women 6/52 PP Highlighted positive potential of healthcare provider recommendation and this is not often utilised	Women post-delivery in a maternity hospital in Dublin Ireland. 61% reported flu vaccination, authors report increase in uptake and acceptability of flu vaccine during pregnancy (abstract doesn't detail stats from before to underpin this) In depth interviews of a small group of women 6/52 PP Highlighted positive potential of healthcare provider recommendation and this is not often utilised Online …	Yes	Yes	No	No	Authors suggest healthcare workers would have an impact on influencing uptake Needs supported through a clear national policy	Yes	Yes	No	Yes	No
Baxter, D. Approaches to the vaccination of pregnant women. Experience from Stockport, UK, with prenatal influenza. Human vaccines and immunotherapeutics 2013 06. Volume 9, (No.6): page numbers 1360-1363	Reflective article (closest to an audit)	Stockport, UK	It aims to describe the influenza programmes operation in Stockport, UK during the 2010/11 influenza season when uptake was highest in England and Wales. Stockport - affluent area.	To explore how higher uptake rates of influenza in Stockport might have been achieved with the expectation that such information might inform other providers of prenatal influenza immunisation and may be applicable to other imms given in pregnancy.	Pregnant women at risk and not at risk of influenza complications in Stockport, UK during 2010/11 and 2011/12 influenza seasons.	Pregnant women at risk and not at risk of influenza complications. Popln of Stockport - 295000, target popln for influenza is <50000 (excl pregnant women). 3500 births per year.	Reflection and evaluation of influenza vaccination programme. Views and experiences of workers (GPs, mw, practice nurses, practice managers, receptionists, district nurses, programme managers) and pregnant women were sought after programme finished.	N/A	Not detailed	Stockport rates higher than nat average compared to reg and nat data. Stockport rates inc over two seasons compared to reg and nat data. The following are not measured, merely reflections on what was imp in achieving high uptake: Community awareness campaign, local, organised by primary care trust (PCT), NHS foundation trust and local borough council Media - newspaper art, radio interviews over 1…	Yes	Yes	No	No. But findings may be applicable to other vacc programmes		Yes	Yes	No	Yes	Yes
Bell, S., Edelstein, M., Zatonski, M., Ramsay, M., Mounier-Jack, S. BMJ Open. 2019. Volume 9. page numbers 1-9	Study - qualitative	London, UK.	To explore vaccination attitudes and behaviours among Polish and Romanian communities and related access to primary healthcare services.		Polish and Romanian communities as well as healthcare workers. Most of the CMs were pregnant or mothers. Focus on London, Lincolnshire and Berkshire as have large Polish and Romanian populations.	20 Polish CMs 10 Romanian CMs Mostly living in London or Lincolnshire 20 HCWs, PNs, HVs, School nurses	SEM (social ecoological model) adopted as frameowrk to underpin study and guide factors affecting vaccination uptake Intrapersonal / individual - knowledge / attitudes Interpersonal - family / friends In depth semi structured interviews with CMs and HCWs Recruited from above areas as high CMs living in areas Policy - laws, national or local polocies Institutional - workplaces Identified through c…	Semi-structured interviews	Challenges to navigating the health system Diff registering with GP, different to home PHC system, long delays in accessing treatment compared to home Transnational use of health services Families take NB to home countries, coincides with vaccines, tending to get vaccines there which disrupts UK imm schedule and causes problems with determining vaccine status, preferences in some cases for parent…	CMs mostly accept vaccines according to UK schedule but influenza more often declined HCWs to explain how health system works in UK, clarify expectations, esp for new migrants Outreach vaccination approaches for those that do not access healthcare Discuss future travel to avoid missing or delaying vaccines Record vaccine hx and offer vaccs to people unable to provide evidence of vacc Translated v…	Yes	No	No	Yes		Yes	No	Yes	Yes	No
Carlisle, N., Seed, P.T., Gillman, L. Can common characteristics be identified as predictors for seasonal influenza vaccine uptake in pregnancy? A retrospective cohort study from a South London Hospital. Midwifery. 2019. Volume 72. Page number 67-73	Study - retrospective cohort	South London, UK	To determine whether any common characteristics could be identified as predictors of seasonal influenza vaccination within a defined cohort of women.		Women who had given birth at a South London Hospital, who were over 16 years age and had given birth >37/40.	Women who had given birth at a South London hospital, who were >16 years and had given birth >37/40 gestationin 2015. n = 4817	Retrospective cohort study. Used data from anonymised computerised health record of women who gave birth from 01/01/15 - 31/12/15 PPI undertaken to identify characteristics that would be analysed Pilot study initially Excel and data analysis with stataSE Categorical data, independent variables, multiple logistic regression analysis with binary dependent variable re rec flu vaccine Significance le…	Retrospective cohort study	The study is explicit with the following for non uptake: Women that classify as white other, black or mixed ethnicity are less likely to get vacc compared to women of white british ethnicity Booking after first trimester See below re predictors for uptake. Therefore can deduce from that data, that: Women under 20 less likely to rec vaccine Unplanned pregnancy Nulliparous	Total 4817 women in study 1966 (40.8%) rec influenza vaccine 2851 did not Findings were that the following predict uptake: Ethnic origin Booking season Speaking english without a translator ? Conflict in paper about whether this is signficant Parity IMD decile ? Conflict re whether this is significant in paper Planned pregnancy Booking after first trimester	Yes	Yes	No	No. But findings may be applicable to other vaccines in pregnancy.	Some aspects of study not representative of larger population eg. Large black ethnicity group in study population, therefore authors suggest bigger database covering all UK regions over longer time would be beneficial Suggest need for prospective cohort study or questinnaires for PP women Further research on factors that influence decision making of women to rec vaccine is needed	No	No	Yes	Yes	Yes
Clarke, R.M., Sirota, M., Paterson, P. Do previously held vaccine attitudes dictate the extent and influence of vaccine information seeking behavior during pregnancy? Human Vaccines and Immunotherapeutics. 2019. Volume 15, (No.9): page numbers 2081-2089	Study - cross sectional	London, UK	1. To determine the extent to which previously held vaccine-hesistant attitudes during pregnancy are associated with the extent and perceived influence of vaccine information-seeking behaviour. 2. To investigate the predictor variables of accepting the pertussis vaccine during pregnancy. 3. To examine whether the strength of recommendation from a healthcare professional, the behaviour of vaccinat…		Women fluent in English, between 4-18/40, living in England or Wales - n=182 = final number ( see paper for details on participants that were excluded - didn't complete both questionnaires etc) 89.8% of participants got the pertussis vaccine - higher than nat average therefore poss self selection bias relating to participation, diff to apply findings to those that refuse vacc	Women fluent in English, between 4-18/40, living in England or Wales - n=182 = final number ( see paper for details on participants that were excluded - didn't complete both questionnaires etc)	Two part cross sectional questionnaire study: before and after a prompt to vaccinate. 1st questionnaire in early pregnancy, 2nd questionnaire in late pregnancy Eligible participants - fluent in english, between 4-18/40, living in England / Wales Recruited from 1664 public groups and professionals relating to pregnancy Questionnaires and scales discussed in paper	Cross sectional survey		88.8% participants reported seeking additional information about vaccination 91.3% of these women report seeking such info from friends, family members or the internet 73.1% get info from F&F, mainly no influence, little towards infl towards vacc 78% from HCP, more infl towards vacc, 62.6% from internet, more influ toward vacc Women perceive increasing risk towards the disease of pertussis, compa…	Yes	No	Yes	No. But findings applicable to influenza vaccination	Information seeking behaviour = very difficult to do as subjective and selection bias with information. Authors suggest vaccine information scanning is an important area that needs further understanding - the passive acquisition of information about vaccination which is not actively sought out. Esp important to understanding the effect of vaccine information on social media.	Yes	Yes	No	Yes	Yes
Barrett, T., McEntee, E., Drew, R., O'Reilly, F., O'Carroll, A., O'Shea, A., Cleary, B. Influenza vaccination in pregnancy: vaccine uptake, maternal and healthcare providers' knowledge and attitudes. A quantitative study. British Journal of General Practice Open. 2018. Volume 2 (No.3). Page numbers 1-11.	Study -quantitative	Dublin, Ireland	To assess influenza vaccination in pregnancy from maternal and HCP perspectives by assessing vaccine uptake and determinants of uptake. Knowledge, attitudes and concerns of postnatal women surrounding vaccination during pregnancy were assessed with uptake of pertussis vaccine during pregnancy. HCPs knowledge, attitudes and behaviours regarding influenza vaccination during pregnancy was assessed.		Women on postnatal wards during and after the peak influenza season. Survey forms distributed to 330 postnatal women. HCPs including GPs, GP registrars, pharmacists, HCPs based in Rotunda hospital - consultant obstetricians, non-consultant hospital doctors and midwives. 5837 disseminated surveys	Women on postnatal wards during and after the peak influenza season n = 198 responses, response rate 60%. HCPs including GPs, GP registrars, pharmacists, HCPs based in Rotunda hospital - consultant obstetricians, non-consultant hospital doctors and midwives n=1180 completed, response rate 20.2% .	Survey of women on postnatal wards. Online survey to HCP, recruited through ICGP, PSI and the Rotunda hospital Data analysis using univariable logistic regression	Survey	Women who did not have pertussis vaccine (44.9%) Common reasons for not rec flu vaccine were • Doesn't normally get flu 71.9% • Concern about harm to baby 52.6% In contrast to the factors assc with uptake (see across) women who have not attained uni degree, have lower SES and those cared for in public health system less likely to be vaccinated against flu. Concerns about safety of flu vaccine in …	55.1% of postnatal women vacc against influenza • 7.7% in 1st trimester, 71.2% in 2nd trimester, 21.2% in 3rd trimester • 87.1% informed by HCP, 21.1% informed word of mouth, 20.4% read literature, 10.9% accessed websites and online, 8.8% antenatal classes • GPs most popular person to give vacc •65.7% vacc by GP • 12% vacc by pharmacist • 2.7% vacc by MW • 0.9% by hosp doctor 32.3% vacc against p…	Yes	No - but heavily weighted towards flu	No but authors do measure pertussis vaccine uptake too, main focus is on influenza though	Yes	HCP education and support may be required to address knowledge gaps relating to vaccination during pregnancy SES should be considered in targeting future health promotion campaigns All HCP should have a role in providing information on benefits and safety of vaccines	Yes	Yes	Yes	Yes	Yes
Cleary, B., Rice, U., Eogan, M., Metwally, N., McAuliffe, F. 2009 A/H1N1 influenza vaccination in pregnancy: uptake and pregnancy outcomes - a historical cohort study. European Journal of Obstetrics and Gynaecology and Reproductive Biology. 2014. Volume 178: Page numbers 163 - 168. Study	Study - historical cohort	Dublin, Ireland	1. To describe the uptake and determinants of 2009 A H1N1 influenza vaccination in pregnant women during the pandemic 2. To determine if there is an association between vaccination and adverse pregnancy outcomes		Irish pandemic flu vaccination programme between 1st Nov - 31st Mar 2010 Singleton deliveries during study period eligible for inclusion. Data extracted from booking and electronic records at Coombe hospital.	Singleton deliveries at Coombe in Dublin to women pregnant before (Dec 2008 - Sept 2009) and during the pandemic (Dec 2009 - Sept 2010) . N = 6894 women	Irish pandemic flu vaccination programme between 1st Nov - 31st Mar 2010 Pregnant women prioritised for vaccination early in this period. Singleton deliveries during study period eligible for inclusion. In women pregnant before (dec 2008 - Sept 2009) and during (Dec 2009 - Sept 2010) included Data extracted from booking and electronic records at Coombe hospital. Descriptive stats for maternal cha…	Retrospective cohort study	Women less likely to be vaccinated: • Younger age • Those not in professional / manager / employer socioeconomic group • Women from EE, Africa and Asia / ME • Women who booked late for antenatal care • Those who reported unplanned pregnancy • Those who rec publicly funded obstetric care	6894 women delivered bet Dec 2009 - Sept 2010 • 43.5% reported vacc at delivery, 56.3% unvacc Maternal characteristics • 30-39 year olds more likely to report vacc than 20-29 years • Vacc more likely if professional, manager, employer SES • EE women much less likely to be vacc compared to WE women • African / asian women less likely to report vacc • Irish nationality assc with vaccination • Unpla…	Yes	Yes	No	No		Yes	Yes	Yes	Yes	Yes
Davis, M. D., Stephenson, N., Lohm, D., Waller, E., Flowers, P. Beyond resistance: social factors in the general public response to pandemic influenza. BMC Public Health. 2015. Volume 15: page numbers 436 - 444	Study - qualitative	Glasgow, United Kingdom but also Sydney and Melbourne Included as based in UK as well as Australia.	To explore how members of the general public respond to the threat of pandemic influenza and to the hygiene, social isolation and other measures proposed by public health.	To offer an alternative framing of pandemic influenza perceptions and behaviours in an effort to contribute to better health of indivuduals and populations facing risks of disease	• 116 people from Glasgow, Melbourne and Sydney. • Categorised by purposive sampling into 4 groups • Women who were pregnant during 2009 (or with new baby)‘ • Older members of comm (>71 years) • People with compromised immune systems and resp illness • People who self identified as being healthy. • Male and female, from 18 years	• 116 people from Glasgow, Melbourne and Sydney. • Categorised by purposive sampling into 4 groups • Women who were pregnant during 2009 (or with new baby)‘ • Older members of comm (>71 years) • People with compromised immune systems and resp illness • People who self identified as being healthy. • Male and female, from 18 years	Between April 2011 - May 2012, • 57 interviews • 10 focus groups Analysis with inductive, theory building method	Interviews		• Assummed complacency and resistance towards public health messages was not evidenced in study • Gender and biomedical situation influence how people respond to the threat of pandemic influenza. • Health individualism (making sure one is healthy and responsible for health) as well as relationships with important others and social proximity seems to influence whether people believe themselves at …	Yes	Yes. Not specific to influenza vaccination, rather influenza infection. Satisfies scoping review question as addresses approach to non-uptake (in this case influenza vacc) in pregnant women by understanding these factors	No	No		No	Yes	Yes	Yes	No
Deshpande, M., Samin, K., Banu, N., Armstrong, M. Factors affecting uptake of the seasonal influenza vaccine in pregnant women. BJOG An International Journal of Obstetrics and Gynaecology. 2013. Page 417. Abstract / poster platform?	Abstract - poster	Wales, United Kingdom	To identify the factors that influence womens decision to receive the seasonal influenza vaccine. They also related the uptake to age, parity and gestation to identify its influence.	To determine factors affecting uptake of seasonal influenza vaccine in pregnant women.	Pregnant women	100 pregnant women between 17-35 years. All but three women had been offered vaccine in pregnancy.	• Questionnaire based study • 100 pregnant women, •17-35 years • North Wales at antenatal clinic	Survey	Vaccine uptake = 45% • lack of importance about vaccine • fear of needles • concerns about safety of vaccine in pregnancy • Lower uptake in younger age group - 5% in 16-20 years v 77% in 31-35 years • Majority vacc in third trimester - 57.8% • Uptake higher with inc parity - 17.8% in prims v 85.7% in para 3+	• Increase vaccine awareness with specific target of young pregnant women and early pregnancy	Yes	Yes	No	No. May be applicable to other vaccines in pregnancy though	Research should be performed to assess efficacy of focused interventions on improving number of pregnant women seeking preventative care.	No	Yes	No	Yes	Yes
Dexter, L.J., Teare, M. D., Dexter, M., Siriwardena, A.N., Read, R.C. Strategies to increase influenza vaccination rates: outcomes of a nationwide cross sectional survey of UK general practice. BMJ Open. 2012. Volume 2	Study - cross sectional	Sheffield, England, UK	To identify practice strategies associated with higher flu vaccination rates in primary care.	To ascertain strategies that will increase influenza vaccination rates.	795 general practices across England	795 general practices across England 569 practice managers 335 nursing staff 107 GPs	• Survey developed through individual / small group interviews with target study group, info used then to construct 3 online questionnaires • Survey distributed to GPs, PN, PM in 4 different areas of England - which provide care to 40% UK population • Immform web vaccination data site was accessed to collect data from GP surgeries from 2010 - 2011 for at risk groups, other practice data was obtai…	Survey	In discussion, authors discuss some reasons for non-uptake (not evidenced in study): • Patient related factors affect uptake • Mobile and highly diverse populations may be diff to contact and target • Fear of s/e • Lack of motivation and ignorancce about recommendations • Minority will refuse or miss vacc despite GPs best efforts	• Having a lead member of staff for arranging practice flu vaccination campaign was assc with inc flu vaccine uptake rates in >65s and <65 age groups. • Using personal invitations, alone or in combi, with general publicity was significantly assc with higher rates of vaccination. • Identifying eligible patients through IT systems assc with higher uptake rates • Offering vaccs at weekends and outsi…	Yes	Yes	No	No. May be applicable to other vaccines in pregnancy though	• Would be interesting to correlate written reports of flu vacc and staff motivation	Yes	Yes	No	Yes	No
Donaldson, B., Prerna, J., Holder, B. S., Lindsay, B., Regan, L., Kampmann, B. What determines uptake of pertussis vaccine in pregnancy? A cross sectional survey in an ethnically diverse population of pregnant women in London. Vaccine. 2015. Volume 33. Page numbers 5822 - 5828 Cross sectional study	Study - cross sectional and qualitative	London, United Kingdom.	To assess uptake of antenatal pertussis and influenza vaccine in a leading NHS trust in London and explore awareness and attitudes of pregnant women towards the pertussis vacc programme	To understand what determines the uptake of pertussis vaccine in pregnancy	Ethnically diverse group of pregnant women accessing antenatal care at Imperial healthcare NHS trust, >18 years, at least 27/40 pregnant over 1 year period from May 2013 - June 2014	200 ethnically diverse women in Imperial healthcare NHS trust	• Cross sectional survey in study population and participants • Questionnaire survey, convenience sampling strategy = 205 distributed, 200 completed and included in final study • Quantattive data was tabulated • Content analysis carried out on free text • Qualitative data divided into themes for accepting or declining the vaccine	Cross sectional survey	• Unvacc women asked to describe reasons for declining pertussis: • Lack of info, awareness and professional encouragement - 91% wanted more infor from HCP, timely manner supported by meaningful discussion to make informed decision, info should be more accessible • women want detailed info about causes, symptoms, s/e, significance of disease to support decision making • Other important sources of…	• 26% vacc against pertussis in current pregnancy, 72% had not rec vaccine, 2% couldn't remember • Of the 72% that were unvacc, 54.8% were undecided about accepting it in the pregnancy but would consider • Highest uptake amongst white women - 29.5%, esp white other, which was predominantly polish - 36% • Lowest uptake in Black / Black British 18.9%, esp black carribean women 7.1% • 4 themes arise…	Yes	No - involves both	No. Involves both	Yes	Would be helpful to conduct comparative studies that would analyse where vaccination of pregnant women could be delivered with highest success rates and womens opinion sought as part of process. GPs with higher uptake could share their pathway to success Organisation input - DH and PHE should engage directly with staff delivering care Inc understanding of consequences of poor vaccine uptake for i…	Yes	Yes	Yes	Yes	No
Ford, A. J., Nisreen, A. A. Use of social networking sites and womens decision to receive vaccinations during pregnancy: a cross sectional study in the UK. Vaccine. 2018. Volume 36. Page numbers 5294 - 5303	Study - cross sectional	Southampton, UK	To investigate if, and how women use social networking sites to gather information on pregnancy vaccinations and whether this is associated with vaccination uptake during pregnancy.	To explore the use of social networking sites and womens decision to receive vaccination during pregnancy in the UK.	Women, who live in UK, >32/40 pregnant or who had given birth within last year, were eligible to take part in study.	503 attempted survey, 310 completed and saved it but 308 analysed in final total.	• Cross sectional study using online questionnaire. • Questionnaire posted on mumsnet for 3/52 in August 2017	Cross sectional survey	• Women who used SNS to gather information on pregnancy vacc were less likely to rec pertussis vaccination, but not same assc for influenza during pregnancy - may be related to different timings of both vaccines in pregnancy, perceived risk and anxiety about getting vaccines later in pregnancy, type and accuracy of info on both vaccines may be different through SNS. • Women spend long times acces…	• Women who used whataspp and linked in were more likely to rec both vaccines, likely due to professional nature of linkedin and use of private messaging on WA to trusted family and friends. • Women who prev rec vaccination during pregnancy, were more likely to rec influenza and pertussis vaccine during their current or last pregnancy - prev positive experience, trust it, aware of benefits and as…	Yes	No - involves both	No. Involves both	Yes	Authors suggest that participants from certain working backgrounds may have better knowledge of vacc than others and tha this would be an avenue to explore in future. Why women choose to use SNS to gather info on preg vacc and if they opt to choose SNS over other sources of info Further studies into the types of women who are using SNS - opinions, second opinions, women who do not attend appts Pr…	Yes	Yes	Yes	Yes	Yes
Ford, J, A., Mahgoub, H., Shankar, A, G. Vaccine acceptance the UK perspective. Human vaccines and immunotherapeutics. 2013. Volume 9. Issue 12. Page numbers 2658 - 2660	Review article	Norfolk, UK	To examine vaccine acceptability from a UK perspective and consider the future impact this is likely to have on the introduction of rotavirus and shingles vaccine in the UK in 2013.	To review the UK perspective on vaccine acceptance	N/A	N/A	N/A	N/A	Research article / commentary - so more opinion • Discusses effect of Wakefield MMR study with autism, how this has cast doubt over vaccines safety and affected uptake rates, has contributed to anti-vaccs opinions • Suggests reasons for improved uptake of pertussis compared to influenza is because of mother actign to protect newborn and individual risk assessment over wider benefits to population…	• Suggests DOH, commissioners and frontline HCW need to rebuild trust to improve vaccine coverage.	Yes	No - involves both	No. Involves both	Yes		Yes	Yes	No	Yes	No
Giese, C., Mereckiene, J., Danis, K., O'Donnell, J., O'Flanagan, D., Cotter, S. Low vaccination coverage for seasonal influenza and pneumococcal disease among adults at-risk and health care workers in Ireland, 2013: The key role of GPs in recommending vaccination. Vaccine. 2016. Volume 34. Page numbers 3657 - 3662	Study - quantitative	Dublin, Ireland Sweden also seems to be affiliated with study	To estimate the proportion of community based adults who had risk conditions, or were HCWs, for whom influenza or pneumococcal vaccination was recommended. Also to estimate vaccination coverage among these groups and identify factors associated with seasonal influenza vaccination status during the influenza season 2012 - 2013		Adults, > 18 years, residing in Ireland, in non-institutionalised settings	18.238 valid telephone contacts made 1770 (10%) interviewed	Quota sampling methods based on age, sex, region of residence in Ireland. Excluded those living in institutionalised settings and those unable to complete telephone interview due to language or speech difficulties Standard questionnaire that has been used in 2006, 2010. Between August 28th and Oct 14th 2013	Telephone interview	• Reported reasons for not being vaccinated in 18-65 years: • Vaccination not necessary for them 25% • Rarely get influenza 14% • Not thinking about it 12% • Not considering themselves at risk 12% • In HCWs • vacc not necessary for them 33% • Rarely get influenza 14% • Didn't consider themselves at risk 12% Considering being at low risk indicates limited awareness of benefits of vaccination and s…	• 7.4% of population were pregnant, 22% were vacc against influenza • Vaccine uptake in HCW was 28% but varied by risk and age, the vaccine uptake for those HCW with no medical or age risk was 24%, 75% in >65 years, 39% in those with medical conditions • Individuals belonging to at risk groups for influenza were more likely to be vacc if doctor had recommended it, even when they did not have a me…	Yes	Yes.	No	No		Yes	Yes	No	Yes	Yes
Goh, J. Y. M., Ryan, F., Mullane, D., O'Riordan, M., Greene, R., Gibson, L. An evaluation of the effectiveness of use of audio-visual media in promoting vaccine uptake. Irish Journal of Medical Science. 2017. Volume 186. Issue 10. Page number 425. Abstract from annual scientific meeting	Abstract - conference proceedings	Cork, Ireland	To assess the efficacy of audio-visual media to promote awareness of ante-natal pertussis vaccine and promote vaccine uptake in this population	To evaluate the effectiveness of use of audio-visual media in promoting vaccine uptake.	Pregnant mothers attending Cork University Maternity Hospital (CUMH) antenatal clinics.	393 pregnant women	Participants were invited to complete self administered questionnairs and then to watch a promotional video. A second questionnaire was administered at a follow up clinic or by phonecall within 4 - 8 weeks.	Survey		• Of 393 women, 68% were aware of pertussis vaccine already • 85% of those who were not aware recalled the key message of the video • 51% acquired the vaccine as a result of watching the video supporting the use of audio-visual media in antenatal clinics being an effective way of promoting upytake of vaccine	Yes - its an approach to non uptake of pert vaccine	No	Yes	No		No	Yes	No	Yes	No
Hogan, J., French, S., Mackillop, L. Vaccinations in pregnancy. Obstetrics, Gynaecology and Reproductive Medicine. 2019. Volume 29. Issue 7. Page numbers 181 - 188 Review article	Review article	Ireland / UK	To provide up to date guidance for practitioners advising women on vaccination during pregnancy.		N/A	N/A	N/A	N/A	N/A	Review article in itself could be considered as an approach to non-uptake as it aims to provide up to date guidance for practitioners advising women on vaccination during pregnancy. In the article they discuss general principles including • purpose of immunisation • safety • efficacy • timing They then go on to discuss vaccinations with specific relevance to pregnancy including influenza and pert…	Yes - provides up to date guidance for HCP	No - involves both	No. Involves both	Yes	N/A	Yes	No	No	Yes	No
Kassianos, G., Blank, P., Falup-Pecurariu, O., Kuchar, E., Kyncl, J., Dr Lejarazu, R. O., Nitsch-Osuch, A., van Essen, G. A. Influenza vaccination: key facts for general practitioners in Europe - a synthesis by European experts based on national guidelines and best practices in the United Kingdom and the Netherlands. Drugs in context. 2016. Volume 5. Page numbers 1 - 18 Review article / guideline	Consensus guideline	Europe - including UK	To harmonise the diagnosis of seasonal influenza and the approach of European general practitioners to seasonal influenza vaccination in order to better identify influenza outbreaks and to move towards reaching the target vaccination rate of 75% throughout Europe		N/A	N/a	N/A	N/A	• The authors discuss common misconceptions and provide a series of responses in responses to patients who present these misconceptions • I got sick anyway • I'm never sick so I don't need it • I got the flu jab last year so I can miss it this year Also FAQ	• State there is wide variation in seasonal influenza vaccine coverage rates for populations at risk, in some european countries guidelines are less clear and vaccination rates are declining. • Authors suggest by providing a harmonised definition and guidance about influenza in the article, will promote vaccination uptake • They discuss importance of general practitioner endoresement, as they are…	Yes. Outlines approaches to non uptake of influenza vaccines	Yes.	No	No	N/A	Yes	Yes	Yes	Yes	No
Martin, S., Kilch, E., Dada, S., Kummervold, P.E., Denny, C., Paterson, P., Larson, H.J. "Vaccines for pregnant women…?! Absurd" - Mapping maternal vaccination discourse and stance on social media over six months. Vaccine. 2020. Volume 38. Page numbers 6627 - 6637.	Study - quantitative	London, UK but also authors from Netherlands, Spain, USA	To understand the topics of discussion, stance and language used around maternal vaccines on social media across 15 counties, including Australia, Brazil, Canada, France, Germany, India, Italy, Mexico, Panama, South Africa, South Korea, Spain, Taiwan, the United Kingdom, The United States		6/12 of social media posts on experiences and views towards vaccinating in pregnancy in 15 countries. Not specific to womens own views, may be male / groups etc also.	6/12 of social media posts on experiences and views towards vaccinating in pregnancy in 15 countries. Not specific to womens own views, may be male / groups etc also.	6/12 social media posts on experiences and views towards vaccinating in pregnancy in 15 cournties. Social listening techniques focused data mining, semantic discourse analysis to identify prioritised topics of discussion on SM conversations. Modularity class and word freq analysis to identify key discourse clusters in conversations as well as betweenness centrality to identify strongest connected…	Qualitative study		19192 SM posts in 16 languages over 6/12 period - after screening 16000 included in analyses, while excluding retweets, 2722 annoted for sentiment • Most posts from twitter, then forums • Freq conversation clusters seen - 4 groups - flu discussions in 3 as well as Indian political debate in one of those, then FDA lawsuit. This is very influential as it changed the conversation to discouraging • T…	Yes	No	No	Yes	• Vaccine dashboard idea, authors suggest there should be a tool focused on the area of SM discussion of mat vaccines, per region • Need for an AI machine learning tool to train an algorithm that can code posts consistently • More research to ix pot correlation between countries with more discouraging attitudes towards vaccines and rates in those countries	Yes	Yes	Yes	Yes	No
McAuslane, H., Andrews, N., Coole, L., Wensley, A. A survey of maternal pertussis vaccine uptake in England. International journal of infectious diseases. 2014. Volume 24. Page number 434. Abstract for poster presentation	Abstract - poster	England, UK	To estimate pertussis vaccine uptake in pregnant women and to describe variations according to age, ethnicity, parity and location. Information was also gathered on influenza uptake.		Women delivering in maternity units in England over a five day period during April and May 2013.	Women delivering in maternity units in England over 5 day period in April and May 2013, total 1325 surverys	Cross sectional survey of vaccine uptake among participants throughout England.Units asked to complete surveys alongside birth paperwork for all women delivering a live birth during the 5 day period. Proportions vaccinated were calculated with 95% confidence intervals and multiple logistic regression used to assess differences in uptake.	Cross sectional survey	Uptake of both vaccines significantly higher in white british ethnic group than any other at 60%, suggesting that other ethnicities would need uptake to be improved Also women in most deprived quintile were least likely to have had either vaccine, suggesting deprivation affects uptake also.	29 trusts returned 1325 surveys, 85% of which had vaccine information. • Pertussis uptake = 52.6% • Influenza uptake = 52.2% 98% of all women had pertussis vaccine between rec 28-38 weeks gestation.	Yes	No - involves both	No. Involves both	Yes	N/A	No	Yes	Yes	No	No
McQuaid, F., Jones, C., Stevens, Z., Plumb, J., Hughes, R., Bedford, H., Voysey, M., Heath, P. T., Snape, M. D. Factors influencing women's attitudes towards antenatal vaccines, group B Streptococcus and clinical trial participationin pregnancy: an online survey. BMJ open. 2016. Volume 6. Issue 4. Online survey	Study - quantitative	England, Scotland and Wales, UK	To explore factors influencing the likelihood of antenatal vaccine acceptance of both routine UK antenatal vaccines (influenza and pertussis) and a hypothetical group B step (GBS) vaccine in order to improve understanding of how to optimise antenatal imm acceptance both in routine use and clinical trials.		Online survey distributed to women of childbearing age in the UK	1013 women, aged 18 - 44 years in England, Scotland and Wales	Online survey data exploring attitudes of participants to antenatal vac against GBS further analysed to determine influence of SES, parity, age on attitudes to GBS, using attitudes to influenza and pert as reference imms. Likelihood of participation in a hypothetical GBS vacc trial was also assessed.	Survey	• Women with children more likely to know about each condition, therefore suggests that women who are nullip are less likely to know about the 3 conditions (GBS 45% v 26%, pertussis 79% v 63%, influenza 66% v 54% • Women with children more likely to accept vacc, suggesting that nullip less likely to accept vaccine (GBS 77% v 65%, pert 79% v 70%, influenza 78% v 68%) • Women with children also mor…	• Giving information about GBS signif inc number of respondents who would accept vaccine • HCP most important reported source of info. • Authors suggest inc awareness about GBS, required, to optimise uptake of routine vacc with focus towards women without children • More research focussing on acceptability in pregnant women required and given the value attached to input from HCP< this group shoul…	Yes. More focus directed towards hypothetical GBS but elements of flu/pert covered also.	No - involves both	No. Involves both	Yes	• More research focussing on acceptability in pregnant women required and given the value attached to input from HCP. This group should be incl in future studies	Yes	Yes	Yes	Yes	Yes
Ntouva, A., Sibal, B. RE: 'Vaccination against pertussis and influenza in pregnancy: a qualitative study of barriers and facilitators'. Public Health. 2019. Volume 177. Page number 143. Letter to the editor	Letter to editor	Birmingham, UK	To respond to aforementioned study	N/A	N/A	N/A	N/A	N/A	Doesn't detail reasons for non-uptake	Authors suggests further research in areas for non-uptake - see across	Yes . Suggests approaches to non-uptake of vaccines through further research	No - involves both	No. Involves both	Yes	Authors suggest strengthening generalisability of the study to address barriers to pertussis and flu vaccination in pregnancy. • Conduct pilor public health projects in variety of settings, social strata and levels of care which could focus on addressing concerns and misconceptions • Explore further the different ways that the info on vacc can be best comm to pregnant women • Provide support to f…	Yes	Yes	Yes	No	No
O'Meara, M., Corcoran, B., Murray, H. Seasonal influenza vacciantion - the client perspective. Irish Journal of Medical Science. 2012. Volume 181. Supplement 5. Page number S126. Meeting notes	Abstract - conference proceedings	Dublin, Ireland	To understand perspectives of of unvaccinated people at risk of influenza groups. • Understand attitude / perspectives of influenza illness • Explore and analyse barriers to getting influenza vaccine • Probe awareness and understanding of the most recent radio, poster and leaflets campaigns • Identify opportunities to improve messaging for the future	N/A	Unvaccinated people in the at risk groups of influenza in Ireland.	Not specified in the abstract	Not specified in abstract	Qualitative study	• Low perception of being at risk of influenza • Concerns that influenza vaccine caused flu • Prior experience of influenza did not persaude people to get vacc • Confusion of seasonal influenza campaign with pandemic vacc programme (H1N1) • Conflicting advice from HCP re vaccination • Successful hand hygiene campaign mitigated against vacc in HCW • Pregnant women not adverse to vacc esp if offers…	• Finding that HCW want more education about influenza and influenza vacc suggests more training desired by at risk populations	Yes - provides reasons for non uptake and some approaches to non uptake.	Yes.	No	No	Authors suggest the findings will be useable to target and educate those in at risk groups for seasonal influenza 2012-13	Yes	Yes	Yes	Yes	Yes
Quattrocchi, A., Mereckiene, J., Fitzgerald, M., Cotter, S. Determinants of influenza and pertussis vaccine uptake in pregnant women in Ireland: A cross-sectional survey in 2017/18 influenza season. Vaccine. Volume 37. Page numbers 6390 - 6396	Study - quantitative	Dublin, Ireland	To establish uptake of seasonal influenza and pertussis vaccines during pregnancy and to identify factors assc wit uptake of these vacc during the 2017/18 influenza season in Ireland.		Pregnant women at risk and not at risk of influenza complications in Stockport, UK during 2010/11 and 2011/12 influenza seasons.	Women aged 18-55 years, residing in Ireland, living in a household, who were either pregnant at the time of the interview in March 2018 or at any time since Sept 2017 and who had delivered prior to interview. 241 pregnant women enrolled	Cross sectional omnibus face to face survey with quota (representative) sampling. • Categorised women into three age groups, social class categories • They calculated frequencies and proportions of variables. • Univariate logistic regression to determine factors assc with uptake of both vacc • Also calculated odds ratios and CI	Cross sectional survey	Most common reason for not rec influenza vaccine was no particular reason 21.4% and general dislike of getting vacc 19.4% • Women aware of influenza vacc campaign, in mid-low SES, less likely to be vacc compared with high SES	Influenza vacc uptake = 71.7% • Uptake inc from lowest SES to highest 45.6 v 72.1%, women with lowest SES less likely to be vac compared with women with higher SES • 80.6% of women aware of influenza vacc campaign, those not aware less likely to be vacc, health care setting most cited source of info 87.5% followed by TV 18.4% • Most common reasons for rec influenza vaccine were GP rec (39.2%) and…	Yes - provides reasons for non uptake and provides several approaches to non uptake	No - involves both	No. Involves both	Yes	N/A	Yes	Yes	Yes	Yes	No
Sammon, C. J., McGrogan, A., Snowball, J., De Vries, C.S. Pandemic influenza vaccination during pregnancy. An investigation of vaccine uptake during the 2009/10 pandemic vaccination campaign in Great Britain. Human Vaccines and Immunotherapeutics. 2013. Volume 9. Issue 4. Page numbers 914 - 923.	Study - quantitative	Bath, United Kingdom	They sought to estimate uptake of influenza A (H1N1) pdm09 vaccines and to investigated predictors of vaccine uptake in pregnant women in Great Britain during the 2009/10 pandemic.				Uptake rates were calculated using data from UK GPRD. Predictors for vacc were identified using a cox proportional hazards model. Only pregnancies that ended in delivery included. Also pregnancy that started before 01 April 2010 and ended after 21 Oct 2009 included. Women vacc before their pregnancy start date excluded NI practices also excluded as trusts coordinated vaccines	Cohort study	• Not having a health condition • Living in England	21.6% of pregnant women had influenza A (H1N1) vaccine. • Having an underlying health condition was assc with higher vacc uptake rate than women without such condition • Increasing maternal age, having a previously recorded delivery and livining in Scotland or Wales as opposed to England was also assc with inc in vacc uptake rate Uptake in NI reported 57.1%, therefore authors suggest that trusts …	Yes - tells us about factors that are likely to predict uptake	Yes - specific focus on H1N1 vacc	No	No	Authors suggest trusts providing vacc should be explored Also suggest midwives giving vacc should be explored Call for strategies to be identified, evaluated and implemented	No	No	No	Yes	Yes
Saxena, S., Skirrow, H., Bedford, H. Routine vaccination during COVID-19 pandemic response. British Medical Journal. 2020. Volume 369. Page numbers m2392 Editorial	Editorial	London, United Kingdom	To discuss effect of COVID on routine vaccination campaign	N/A	N/A	N/A	N/A	N/A	Article centers around disruption caused to routine vacc including childhood and pregnant women during COVID 19 pandemic • Discusses how there is lower uptake in inner cities, deprived postcodes and among some minority groups • They discuss how vaccines in lockdown fell • Childrens visits to ED also fell, with parent expressing concerns about overburdening NHS and fear risk of exposure to COVID-1…	Suggest GP, PN, MW, HV are well positioned to counsel existing and new parents about vacc Suggest contact with parents and pregnant women in some areas Ensure robust call and recall Clearer government messaging More support in community to inform and reassure pregnant women about attending and safety of vacc Primary care teams should f/u missed vacc quickly and opportunisitically Government shoul…	Yes - but it is an editorial	No	No	Yes. As well as childhood vaccs	N/A	Yes	Yes	Yes	Yes	No
Smeaton, L., Green, D. Influenza vaccination in pregnancy: A review. British Journal of Midwifery. 2017. Volume 25. Issue 10. Page number 624 - 629 Review article?	Review article	United Kingdom	To review influenza vaccination in pregnancy	Review article - appears to be aimed at discussion of the role of the midwife in discussing influenza vaccines	N/A	N/A	N/A	N/A	Loosely discusses pregnant women concerns but all based onother studies and nothing original reported in article	Discusses high influenza uptake rates in Stockport CCG • Suggest the role of the midwife in vaccinating women during routine antenatal clinic is reason behind success Also discusses role of midwife in discussing vaccination with pregnant women • State midwife should encourage women to accept vaccine and also discuss midwifery code in relation to this - mw has a role to prevent ill health • Also s…	Yes - reviews other research that is relevant and makes recs re midwives (approach to inc uptake)	Yes	No	No	No	Yes	No	No	Yes	No
Story, A., Aldridge, R. W., Gray, T., Burridge, S., Hayward, A. C. Influenza vaccination, inverse care and homelessness: cross sectional survey of eligibility and uptake during the 2011/12 season in London. BMC Public Health. 2014. Volumes 14. Page number 44	Excluded	Excluded	N/A					N/A			No - study excludes pregnant women, so not specific to SR.	N/A	N/A			N/A	N/A	N/A	N/A	N/A
Ugezu, C., Essajee, M. Exploring patients' awareness and healthcare professionals' knowledge and attitude to pertussis and influenza vaccination during the antenatal periods in Cavan Monaghan general hospital. Human vaccines and immunotherapeutics. 2018. Volume 14. Issue 4. Page numbers 978 - 983.	Study - prospective cohort study	Cavan Monaghan, Ireland	Aimed to assess patients awareness of pertussis and influenza vaccination as well as healthcare professionals knowledge and attitude to pertussis and influenza vaccination during the antenatal periods in Cavan Monaghan General Hospital		Setting was a regional hospital in NE of ROI with approx 2000 deliveries per annum	Random recruitment from those attending routine antenatal clinic during study period and healthcare professionals working in the maternity unit 113 antenatal women and 50 HCP (35, 70% mws and 15 30% doctors)	Prospective cohort study in antenatal clinics among patients, NCHDs and midwives in the maternity unit, using a questionnaire	Prospective cohort study	Reasons cited for non uptake include • safety concerns 41% • inadequate info from HCP 59% Only 29.2% of antenatal women who have not rec both baccines will rec them if discussed and offered. Some findings re HCP awareness and knowledge about guidelines, effectiveness re timing of pregnancy, Significant that 76% of HCP had not yet rec seasonal influenza vacc and have no plans to rec it	•75% awareness among women about both vacc in pregnancy • 51.3% had heard from GP • 1.8% from hospital doctor • Only 57.6% and 31.9% of women knew that both influenza and pertussis were safe in pregnancy • Low uptake at 31% for pertussis • 42.5% for influenza •95% of HCP aware of guidelines on imms • >75% of HCP did not rec influenza vaccinations and had no plans to received it • Only 18% always …	Yes - discusses non-uptake of both vaccines	No - involves both	No. Involves both	Yes - focuses on both vacc in pregnancy		Yes	No	No	Yes	No
Wilcox, C. R., Rowe, R., Mobley, D. C., Willcox, M. Jones, C. E. Routine vaccinations during pregnancy: an update. British journal of general practice. 2020. Volume 70. Issue 692. Page numbers 142 - 143.	Review article	Southampton, UK	To provide guidelines to GPs and primary care staff		N/A	N/A	N/A	N/A	N/A	• Focus of this review article is to provide guidelines to GPs and primary care staff on the discussion of vaccination, hence it discusses how the vaccines work, rationale and effectiveness of antenatal vaccination, evidence of safety and provides outlined responses to other FAQs from pregnant women. There are also further resources provided for HCP to review if required.	Yes - provides an approach to non uptake through sharing of a guideline for HCP	No - involves both	No. Involves both	Yes - focuses on both vacc in pregnancy	N/A	Yes	No	No	Yes	No
Wiley, K.E., Leask, J. Respiratory vaccine uptake during pregnancy. The Lancet, Respiratory Medicine. 2013. Volume 1. Issue 1. Page numbers 9 - 11.	Excluded	Australia - therefore excluded	N/A					N/A				N/A	N/A			N/A	N/A	N/A	N/A	N/A
Wong. C. Y., Thomas, N.J., Clarke, M., Boros, C., Tuckerman, J., Marshall, H.S. Maternal uptake of pertussis cocooning strategy and other pregnancy related recommended immunizations. Human vaccines and immunotherapeutics. 2015. Volume 11. Issue 5. Page numbers 1165 - 1172.	Excluded	Australia - therefore excluded	N/A					N/A			No - study limited to Australia, therefore not relevant to SR question	N/A	N/A			N/A	N/A	N/A	N/A	N/A
Hamilton, B. Understanding why there is a higher maternal uptake of the pertussis vaccine (whooping cough) in comparison to the influenza vaccine: a literature review. 2020. Midwifery Digest. Volume 30. Issue 4. Page numbers 472 - 482	Literature review	United Kingdom	To understand what influences womens decisions to opt for the pertussis vaccine more frequently so that informed strategies can be devised to support the uptake of both vaccines.		Pregnant and postnatal women	N/A	3 databases including medline, cinahl and psycinfo. Articles in english from Jan 2010 to Jan 2020. Appraised with CASP checklist tool and thematic analysis used to detect recurring points to group into broader themes.	Literature review	• Gap between mothers receiving and understanding vacc info, usually info in verbal or leaflet form, doctors, nurses or midwives but verbal info absent or inadequate due to ineffective comm and language barriers, leaflets not helpful on their own, presentation of info can influence decision, issues with language and literacy • Appts rushed - not enough time to discuss and gives impr of little sig…	• Women would prefer in depth face to face discussions to explore stance on vacc in pregnancy and hear feedback from HCP • Women value opinions and experiences of other people whether HCP or non HCP but hold HCP in higher regard, suggestion that having the same HCP would be beneficial • Consistency in HCP recommendation would be helpful • Addressing risk perception of influenza would likely impro…	Yes - satisfies reasons for and approaches to non uptake	No	No	Yes - involves both vaccines	See across - under approaches to	Yes	No	Yes	Yes	No
Cairns, A., Hogan, J., Mackillop, L. Vaccinations in pregnancy. Obstetrics, gynaecology and reproductive medicine. 2022. Volume 32. Issue 8. Pages 163 0 171	Review article	Ireland / UK	To guide healthcare professionals by providing advice by discussing issues around commonly used vaccines and presenting current UK guidance.		N/A	N/A	N/A	N/a	N/A	Review article in itself could be considered as an approach to non-uptake as it aims to provide up to date guidance for practitioners advising women on vaccination during pregnancy. In the article they discuss general principles including purpose of immunisation, safety, efficacy, timing. More or less similar review article to above (under HOgan) however includes COVID19 in this updated guidance.	Yes - include as it could be considered an approach to uptake as it presents guidance to HCP on advising women about both flu and pertussis vaccination in pregnancy.	No - involves both	No. Involves both	Yes	N/A	Yes	No	No	Yes	No
Gyawali, I., Crosby, D., Skehan, M., Imcha, M. Are we doing enough with the influenza vaccine among pregnant women. BJOG - an international journal of obstetrics and gynaecology. Volume 128. Pages 205 - 206.	Abstract - conference proceedings	Ireland	To assess the uptake of influenza vaccination in University Maternity Hospital in Limerick and compare to previous study in a similar maternity hospital in Dublin 4 years previously		Pregnant women	Pregnant women attending public antenatal clinic in UMH in Limerick	2/52 in Jan 20, questionnaire asking about demographics, vacc status and if unvacc, reason why?	Survey	Reports that 56% of patients who were not vacc, did not want to receive it despite 98% of them being involved	Need to counsel women with co-morbidities about inc risks of infection given changes that happen in pregnancy Recommends further patient education during healthcare visists Ensure vaccine is widely available Ensure HCP is able to educate and reassure re safety	Yes - highlights a reason for non-uptake (didn't want to) and discusses approaches to non-uptake	Yes	No	No	Why didn't the women who declined flu vacc, not want to have it, no reasons provided	Yes	Yes	Yes	Yes	Yes
Ralph, K., Dorey, R., Rowe, R., Jones, C.E. Improving uptake of vaccines in pregnancy: a service evaluation of an antenatal vaccination clinic at a tertiary hospital in the UK. Midwifery. 2022. Volume 105. 10322	Study - qualitative (interviews) and quantitative	Southampton, UK	To evaluate the uptake of vaccines in pregnant women within a midwife-led immunisation clinic and to assess factors influencing pregnant womens decisions about accepting vaccination.		Pregnant women referred to a single UK centre for antenatal care.	Pregnant women	Quantitative: Data extracted from vaccine referral database and analysed Qualitative: Pregnant women offered vaccination were interviewed, recruited through glucose clinic, semi-structured , n = 20, interviews analysed using thematic analysis	Semi-structured interviews	* Perceived susceptability and risk of infection - flu less severe than pertussis, healthy diet etc, natural imm. Women reporting main concern is risk of harm to baby * Knowledge of vaccines and vaccine preventable disease - neg influence of social media * Previous experience of vaccine preventable disease - woman who had prev had WC, didn't think it was that severe • Previous negative experience…	* HCP recommendation (* Previous experience of vaccine preventable disease - woemn who had older children affected by WC influenced decision to vacc) * Previous positive experience of vacc - could link with multigravid mothers who have higher uptake • Convenience - antenatal clinic, ease of booking • Knowledge of availability - where to get it, ease of getting it * Information provision - in verb…	Yes - discusses both reasons for non-uptake and approaches to it	No	No	Yes - focuses on both vacc in pregnancy		Yes	Yes	Yes	Yes	Yes
Vousden, N., Bunch, K., Knight, M., the UKOSS Influenza co-investigators group. Incidence, risk factors and impact of seasonal influenza in pregnancy: a national cohort study. 2021. PLOS One. Vol 16. Issue 1.	Study - cohort	United Kingdom	To describe the characteristics and outcomes of pregnant women hospitalised with seasonal influenza.		Pregnant women hospitalised with seasonal influenza, lab confirmed, any gestation and 2 days post natal, compared to women who have birth who did not have influenza.	Pregnant women with lab confirmed influenza pulled from UK obstetric surveillance system data	UKOSS identified all pregnant women admitted to hospital between 01/11/16 - 31/10/18 - Lab confirmed influenza, any gestation and 2/7 postnatal - Compared to women who have birth that didn't have influenza - Baseline comparison - characteristics, imm status, maternal and perinatal outcomes	Prospective, observational cohort study	Reasons for non-uptake can be deduced from researchers findings: • Women who had been hospitalised with flu were less likely to be in professional employment - Lower SES? (• Women who had been hospitalised with flu were less likely to be immunised - confirming low uptake can result in illness and more likely to have asthma and a pregnancy complication ) • 34% of women hospitalised had been imm ag…	Approaches to non uptake can be deduced from researchers findings: • Women in non-professional roles more likely to be hospitalised - could be a target group * Women with asthma, raised BMI, prev preg complic more likely to be hospitalised - could be a target group • Majority of women hospitalised in final trimester - reinforces need for recom through pregnancy • Researchers highlight reasons for…	Yes - by deduction it identifies a reason for non-uptake and discusses approaches to non-uptake	Yes	No	No		No	No	Yes	No	Yes

## Sheet: Quantitative analysis of SR
Record type			Country of origin			Eligibility for inclusion in final scoping review				Aims themes														Scoping review themes							Vaccine of interest					Study design			Context / Study population
Study	18		UK	23				Reasons for exclusion			Knowledge, attitudes, behaviours and views of HCP	Uptake of flu among HCP	Responsibility for vacc	Successful programmes / practices	Attitudes, behaviours, awareness, views towards vacc	Predictors / barriers / acceptance for uptake	Uptake rates	Info sources, awareness, SNS	Adverse vacc outcome	Response to public health messages, awareness of campaigns?	Guidance	COVID effect			Healthcare provider factors	Organisational initiatives and awareness campaigns	Ethnicity, socio-economic status and information interpretation	Acceptability and accessibility of vaccines	Pregnancy related factors			Influenza	Pertussis	Both		N/A	12			HCW (MW, GPs, pharmacists and clinical hosp staff, PM, nursing staff)	Postnatal women (immediately PN or / mothers)	Pregnant women	FN	Unknown (SNS posts)	Child bearing age women
Abstract	6		Ireland	10		Yes	34				Ishola	Ishola	Barrettt	Baxter	Bell	Carlisle	Donaldson	Clarke	Cleary	Davis	Hogan	Saxena		Yes	27	24	19	31	14		Yes	15	2	17		Survey	8			Ishola	Barrett	Baxter	Bell	Martin	McQuaid
Review article	5		Europe	1		No	3	2 x Australian, 1 x non specifiic to pregnant women			Barrett	Barrett	Ralph	Dexter	Clarke	Clarke	McAuslane	Ford	Ralph	Goh	Kassianos			No	7	10	15	3	20		No	19	32	17		Cross sectional survey	5			Barrett	Carisle	Clarke
Consensus guideline	1		Totals	34							Giese	Giese		Ralph	Barrett	Barrett	Ralph	Goh			Smeaton			N/A	3	3	3	3	3		N/A	3	3	3		Retrospective cohort study	3			Dexter	Barrett	Cleary
Editorial	1										Ugezu	Quattrocchi			Donaldson	Cleary	Gyawali	Martin			Wilcox															Qualitative study	2			Giese	Davis	Deshpande
Letter to editor	1										Ralph	Sammon			O'Meara	Deshpande		O'Meara			Cairns															Interviews	1			Bell	Ford	Donaldson
Literature review	1														Ralph	Ford		Ugezu																		Lit review	1			Ugezu	McAuslane	Giese
Reflective article	1															Goh		Ralph																		Prospective cohort study	2				Hamilton	Goh
Totals	34															McAuslane																				Semi-structured interviews	2					O'Meara
																McQuaid																				Telephone interview	1					Quattrocchi
																O'Meara																				Totals	37					Sammon
																Quattrocchi																										Ugezu
																Sammon																										Hamilton
																Hamilton																										Gyawali
																Ralph																										Vousden
																Vousden																										Ralph
										Totals	5	5	2	3	6	15	4	7	2	2	5	1																	Totals	6	7	15	1	1	1
